# Supplementary material for: Selective pressures of platinum compounds shape the evolution of therapy-related myeloid neoplasms
Source: Nat Commun. 2024 Jul 17;15:6025. doi: 10.1038/s41467-024-50384-z (PMC11255340; doi:10.1038/s41467-024-50384-z)
Supplement: Supplementary file 4 — Supplementary Data 1 [file 41467_2024_50384_MOESM4_ESM.xlsx]

## Sheet: Sheet1
						number of single base substitutions contributed to the following signatures
patient ID	drivers	fusions	SBS	indels	DBS	SBSB	SBSD	SBS87	SBS31	SBSA	SBSC	HSPC	SBSE	SBSG	SBS1	SBSF	SBS17a	SBS17b	SBS5	unexplained
IBFM10	STIL-missense|BRAF-missense	MLLT3-KMT2A	1596	55	3	0	0	0	0	0	0	678	0	639	0	0	0	0	7	210
IBFM35	RUNX1-missense		713	47	4	0	0	0	0	0	0	37	0	3	196	0	0	0	372	50
IBFM11	FGFR1-missense|ASXL1-frameshift|RUNX1-frameshift		649	53	2	0	0	0	0	0	0	240	2	0	163	0	0	0	125	63
IBFM36	NRAS-missense	AFF1-KMT2A	861	79	3	4	0	1	0	0	0	0	0	2	182	0	0	0	485	102
IBFM37		AFDN-KMT2A	1376	38	29	0	0	0	1041	0	0	0	0	0	0	0	0	0	0	239
IBFM1	CSF3R-missense|NDRG1-stop_gained|PTPN11-missense		1109	46	3	0	0	494	0	0	0	204	0	19	226	0	0	0	3	111
IBFM2	RAD21-missense|KRAS-missense	ERBB4-KMT2A	1078	32	1	0	0	734	0	0	0	0	0	0	218	0	0	0	3	89
IBFM3	MLLT10-stop_gained	MLLT3-KMT2A	1018	59	9	0	0	0	655	0	0	4	2	26	20	0	0	0	0	234
IBFM7	CSF3R-stop_gained|COL3A1-missense	MIR99AHG-RUNX1	1076	39	4	0	0	165	0	0	0	205	0	0	399	0	0	0	0	260
IBFM16	NRAS-missense|POLQ-missense|PDGFRA-missense	MLLT3-KMT2A	3273	77	53	0	0	0	2327	0	0	0	0	0	0	0	0	0	0	763
IBFM26			480	62	1	0	0	25	0	0	0	29	1	12	132	0	0	0	187	30
IBFM9	TP63-missense|PTPN11-missense	MLLT10-PICALM	2219	48	5	0	0	643	0	0	0	0	0	0	0	0	30	539	841	108
IBFM15	EPHA3-missense	DCP1A-KMT2A	794	16	11	0	0	0	771	0	0	0	0	0	0	0	0	0	0	0
IBFM28	BRAF-missense|KRAS-missense	MLLT3-KMT2A	1325	29	11	0	0	0	16	0	0	3	981	0	0	27	0	0	0	247
IBFM29	NBN-missense	KMT2A-MLLT1	177	21	0	1	0	6	1	0	0	18	5	21	40	0	0	0	45	21
IBFM25		MLLT3-KMT2A	396	30	1	0	0	3	0	0	0	58	0	3	114	0	0	0	141	45
IBFM27	CCND3-frameshift|FLT3-missense|CTCF-frameshift	KMT2A-ELL	612	31	3	0	2	0	0	0	0	60	77	6	118	2	0	0	280	30
IBFM31	INSRR-missense|RUNX1-missense		1537	52	11	0	0	1531	0	0	0	0	0	0	0	0	0	0	0	0
IBFM33	RABEP1-missense|PPP1R15A-missense		1248	45	2	15	0	2	27	0	18	5	0	844	24	10	0	0	16	238
IBFM21	SETD2-stop_gained|SPI1-missense|FLT3-exon_deletion	MLLT3-KMT2A	1308	72	16	0	0	0	675	0	0	76	0	0	0	234	0	0	29	191
IBFM22	CIC-missense		920	50	14	0	458	0	258	0	0	0	1	0	92	0	0	0	2	30
IBFM42	EED-missense	THAP12-KMT2A	2641	178	46	0	0	0	1926	0	0	0	0	0	0	0	0	0	0	445
IBFM32	TRPS1-missense|KRAS-missense|ZCCHC8-missense	AFF1-KMT2A	1277	44	20	0	0	0	1168	0	0	0	0	0	0	0	0	0	0	25
IBFM14	NRAS-missense|DHX15-missense|ARID2-missense|PPM1D-stop_gained		2023	67	10	0	371	0	751	0	0	592	0	0	0	0	0	0	0	222
IBFM67		MLLT3-KMT2A	1215	54	18	0	0	0	939	0	0	0	0	0	0	0	0	0	0	186
IBFM38	KDR-missense|MUC16-missense		3356	111	49	0	1435	0	1218	0	0	0	0	0	0	0	0	0	0	494
UPN001	NRAS-missense|SPI1-missense	AFDN-KMT2A	626	42	1	0	0	0	0	0	0	373	11	28	40	0	0	0	66	64
UPN003	TNFAIP3-missense	MLLT3-KMT2A	1399	48	5	0	0	277	0	325	3	185	35	0	92	0	0	0	335	89
UPN008	CHD2-missense	MLLT3-KMT2A	1084	37	19	0	0	0	1004	0	0	0	0	0	0	0	0	0	0	5
UPN009		KMT2A-MLLT6	325	15	0	0	0	5	14	0	0	241	0	3	10	0	0	0	18	18
UPN010	KRAS-missense|KRAS-missense	KMT2A-MLLT1	946	41	4	0	0	0	6	0	1	333	0	389	17	4	0	0	30	118
UPN011		MLLT10-DDX3X	570	54	7	0	0	5	61	0	1	124	5	83	0	0	0	0	127	95
UPN024		MLLT3-KMT2A	690	28	1	0	0	161	0	0	0	453	3	6	3	0	0	0	0	33
UPN012	IKZF1-missense|TNC-missense|KRAS-missense|RUNX1-missense		1546	39	20	0	0	0	1199	0	0	0	0	0	0	0	0	0	0	268
UPN013	CBL-missense|RUNX1-missense|RUNX1-missense	KMT2A-SEPTIN9	1049	68	1	82	0	0	1	0	678	6	0	0	93	0	0	0	60	59
UPN014	KRAS-missense	MLLT3-KMT2A	456	22	1	0	0	172	0	0	0	90	0	0	74	0	0	0	107	0
UPN015		AFDN-KMT2A	1925	130	4	1410	0	0	0	0	0	14	0	0	0	0	0	0	63	299
UPN016	SPI1-missense	CBFA2T3-RUNX1	601	28	1	0	0	201	0	0	0	43	0	37	65	0	0	0	188	36
UPN017		SATB1-MECOM	488	25	0	0	0	61	0	0	0	173	0	4	86	0	0	0	139	0
UPN018	KMT2A-missense|KMT2A-frameshift	EPS15-KMT2A	1498	172	6	0	0	1360	0	0	0	0	0	0	0	0	0	0	0	0
UPN019	GATA2-insertion|IKZF1-stop_gained		636	79	1	0	0	6	0	0	0	3	0	0	164	0	0	0	337	45
UPN020	PCLO-missense|CSMD3-stop_gained	RUNX1-HSF2BP	1696	204	11	0	0	354	0	0	0	0	0	0	435	0	0	0	561	120
UPN022		MLLT3-KMT2A	413	38	1	0	0	0	5	0	4	206	1	24	17	0	0	0	59	56
UPN023			419	44	2	0	0	276	0	0	0	6	0	0	4	0	0	0	11	75
