# Supplementary material for: Selective pressures of platinum compounds shape the evolution of therapy-related myeloid neoplasms
Source: Nat Commun. 2024 Jul 17;15:6025. doi: 10.1038/s41467-024-50384-z (PMC11255340; doi:10.1038/s41467-024-50384-z)
Supplement: Supplementary file 5 — Supplementary Data 2 [file 41467_2024_50384_MOESM5_ESM.xlsx]

## Sheet: Sheet1
patient	bulk	HSPC clone	single t-MN cell	single HSPC
UPN008	2	12
UPN034	1	9
IBFM14	2		3	4
IBFM22	2		5	5
IBFM32	2		3	3
IBFM42	2	1	4	2
IBFM67	2		2	4
