# Supplementary material for: Selective pressures of platinum compounds shape the evolution of therapy-related myeloid neoplasms
Source: Nat Commun. 2024 Jul 17;15:6025. doi: 10.1038/s41467-024-50384-z (PMC11255340; doi:10.1038/s41467-024-50384-z)
Supplement: Supplementary file 6 — Supplementary Data 3 [file 41467_2024_50384_MOESM6_ESM.xlsx]

## Sheet: Sheet1
sample	mean coverage	target coverage	heterozygous germline SNP sensitivity	fraction covered 5x	sample type	patient	used for:	estimated purity
UPN008DX2AML	36.6837	30x	0.969902	0.967088	bulk	UPN008	AML analysis|phylogenetics	100
UPN008DX2HSC1D4	22.3677	15x	0.967632	0.964584	clone	UPN008	phylogenetics	100
UPN008DX2HSC1D8	15.6157	15x	0.962301	0.961642	clone	UPN008	phylogenetics	100
UPN008DX2HSC1E6	16.4664	15x	0.963756	0.96242	clone	UPN008	phylogenetics	100
UPN008DX2HSC1F12	14.316	15x	0.95882	0.959506	clone	UPN008	phylogenetics	100
UPN008DX2HSC1F4	15.9323	15x	0.962917	0.961941	clone	UPN008	phylogenetics	100
UPN008DX2HSC1G6	15.0951	15x	0.961574	0.961183	clone	UPN008	phylogenetics	100
UPN008DX2HSC1H2	18.5314	15x	0.965515	0.96323	clone	UPN008	phylogenetics	100
UPN008DX2HSC1K11	18.1398	15x	0.965366	0.963126	clone	UPN008	phylogenetics	100
UPN008DX2HSC1K8	15.3928	15x	0.962008	0.96148	clone	UPN008	phylogenetics	100
UPN008DX2HSC1M5	19.925	15x	0.966547	0.963905	clone	UPN008	phylogenetics	100
UPN008DX2HSC1N2	16.6197	15x	0.963972	0.962583	clone	UPN008	phylogenetics	100
UPN008DX2MSC	36.0913	30x	0.969924	0.967092	bulk	UPN008	filtering other samples	#N/A
UPN008DX2HSC1D13	16.0908	15x	0.961802	0.959979	clone	UPN008	phylogenetics	100
UPN034DX2HSC1C3	14.0224	15x	0.955682	0.951112	clone	UPN034	phylogenetics	100
UPN034DX2HSC1C8	18.0866	15x	0.968254	0.965624	clone	UPN034	phylogenetics	100
UPN034DX2HSC1G3	14.2082	15x	0.956569	0.952131	clone	UPN034	phylogenetics	100
UPN034DX2HSC1M13	18.8252	15x	0.969159	0.96648	clone	UPN034	phylogenetics	100
UPN034DX2HSC1N9	14.2934	15x	0.957216	0.953133	clone	UPN034	phylogenetics	100
UPN034DX2HSC1O5	17.7503	15x	0.966153	0.963469	clone	UPN034	phylogenetics	100
UPN034FUHSC1E	15.7196	15x	0.960226	0.956478	clone	UPN034	phylogenetics	100
UPN034FUHSC1G2	14.5892	15x	0.95794	0.953697	clone	UPN034	phylogenetics	100
UPN034FUHSC1L3	16.0432	15x	0.962561	0.959352	clone	UPN034	phylogenetics	100
UPN034-FU-MSCBULK	27.6432	30x	0.97377	0.970846	bulk	UPN034	filtering other samples	#N/A
IBFM14-DX2BM-AMLBULK	30.0958	30x	0.9739	0.971003	bulk	IBFM14	AML analysis|phylogenetics	100
IBFM14-DX2BM-AMLPTAP1E10	24.2243	15x	0.956214	0.944895	single t-MN cell	IBFM14	phylogenetics	100
IBFM14-DX2BM-AMLPTAP1F10	14.6181	15x	0.913695	0.882428	single t-MN cell	IBFM14	phylogenetics	100
IBFM14-DX2BM-AMLPTAP1G10	19.3436	15x	0.937608	0.914954	single t-MN cell	IBFM14	phylogenetics	100
IBFM14-DX2BM-HSCPTAP1B11	20.9844	15x	0.941173	0.918878	single HSPC	IBFM14	phylogenetics	100
IBFM14-DX2BM-HSCPTAP1C11	19.1638	15x	0.930963	0.909127	single HSPC	IBFM14	phylogenetics	100
IBFM14-DX2BM-HSCPTAP1D11	19.2435	15x	0.948009	0.933708	single HSPC	IBFM14	phylogenetics	100
IBFM14-DX2BM-HSCPTAP1G11	22.7742	15x	0.961941	0.956852	single HSPC	IBFM14	phylogenetics	100
IBFM14-DX2BM-MSCBULK	32.5347	30x	0.974685	0.97178	bulk	IBFM14	filtering other samples	#N/A
IBFM22-DX2BM-AMLBULK	30.0916	30x	0.966986	0.963732	bulk	IBFM22	AML analysis|phylogenetics	100
IBFM22-DX2BM-AMLPTAP2A10	15.9153	15x	0.919266	0.892235	single t-MN cell	IBFM22	phylogenetics	100
IBFM22-DX2BM-AMLPTAP2C10	13.5688	15x	0.836129	0.749473	single t-MN cell	IBFM22	phylogenetics	100
IBFM22-DX2BM-AMLPTAP2D10	16.6365	15x	0.787548	0.694345	single t-MN cell	IBFM22	phylogenetics	100
IBFM22-DX2BM-AMLPTAP2F10	13.2797	15x	0.458948	0.4364	single t-MN cell	IBFM22	phylogenetics	100
IBFM22-DX2BM-AMLPTAP2G10	15.926	15x	0.918157	0.890777	single t-MN cell	IBFM22	phylogenetics	100
IBFM22-DX2BM-HSCPTAP2E11	13.9271	15x	0.92952	0.911572	single HSPC	IBFM22	phylogenetics	100
IBFM22-DX2BM-HSCPTAP4C11	14.7443	15x	0.532931	0.453941	single HSPC	IBFM22	phylogenetics	100
IBFM22-DX2BM-HSCPTAP4D11	15.7786	15x	0.821807	0.74847	single HSPC	IBFM22	phylogenetics	100
IBFM22-DX2BM-HSCPTAP4F11	16.1731	15x	0.712521	0.639004	single HSPC	IBFM22	phylogenetics	100
IBFM22-DX2BM-HSCPTAP4G11	15.8336	15x	0.68747	0.59646	single HSPC	IBFM22	phylogenetics	100
IBFM22-DX2BM-MSCBULK	34.4404	30x	0.969725	0.966752	bulk	IBFM22	filtering other samples	#N/A
IBFM32-DX2BM-AMLBULK	34.8426	30x	0.974786	0.971991	bulk	IBFM32	AML analysis|phylogenetics	100
IBFM32-DX2BM-AMLPTAP3A10	18.9095	15x	0.95357	0.942668	single t-MN cell	IBFM32	phylogenetics	100
IBFM32-DX2BM-AMLPTAP3B10	18.5892	15x	0.943403	0.924601	single t-MN cell	IBFM32	phylogenetics	100
IBFM32-DX2BM-AMLPTAP3C10	20.1281	15x	0.936464	0.919396	single t-MN cell	IBFM32	phylogenetics	100
IBFM32-DX2BM-HSCPTAP3B11	17.251	15x	0.944987	0.927901	single HSPC	IBFM32	phylogenetics	100
IBFM32-DX2BM-HSCPTAP3C11	16.591	15x	0.906756	0.879946	single HSPC	IBFM32	phylogenetics	100
IBFM32-DX2BM-HSCPTAP3D11	16.4679	15x	0.921039	0.893818	single HSPC	IBFM32	phylogenetics	100
IBFM32-DX2BM-MSCBULK	34.6718	30x	0.975222	0.972286	bulk	IBFM32	filtering other samples	#N/A
IBFM42-DX2BM-AMLPTAP1D10	16.0018	15x	0.935885	0.916701	single t-MN cell	IBFM42	phylogenetics	100
IBFM42-DX2BM-AMLPTAP1E10	14.5274	15x	0.924724	0.89907	single t-MN cell	IBFM42	phylogenetics	100
IBFM42-DX2BM-AMLPTAP1F10	16.1894	15x	0.938806	0.921022	single t-MN cell	IBFM42	phylogenetics	100
IBFM42-DX2BM-AMLPTAP1G10	17.1514	15x	0.934987	0.912711	single t-MN cell	IBFM42	phylogenetics	100
IBFM42-DX2BM-HSCPTAP1D11	14.6037	15x	0.932144	0.910744	single HSPC	IBFM42	phylogenetics	100
IBFM42-DX2BM-HSCPTAP1G11	16.8052	15x	0.585818	0.513424	single HSPC	IBFM42	phylogenetics	100
IBFM42-DX2BM-HSP1N5	17.7985	15x	0.968289	0.965692	clone	IBFM42	phylogenetics	100
IBFM67-DX2BM-AMLBULK	23.7774	30x	0.96829	0.965195	bulk	IBFM67	AML analysis|phylogenetics	100
IBFM67-DX2BM-AMLP6B7	10.6198	15x	0.864426	0.794791	clone	IBFM67	phylogenetics	100
IBFM67-DX2BM-AMLP6F5	10.0091	15x	0.812171	0.725297	clone	IBFM67	phylogenetics	100
IBFM67-DX2BM-HSPCP8D4	11.0983	15x	0.888066	0.835764	clone	IBFM67	phylogenetics	100
IBFM67-DX2BM-HSPCP8F4	10.7374	15x	0.847134	0.76732	clone	IBFM67	phylogenetics	100
IBFM67-DX2BM-HSPCP8H4	11.7915	15x	0.899655	0.857017	clone	IBFM67	phylogenetics	100
IBFM67-DX2BM-HSPCP8H5	10.6358	15x	0.823104	0.742261	clone	IBFM67	phylogenetics	100
IBFM67-DX2BM-MSCBULK	23.0048	30x	0.96824	0.965165	bulk	IBFM67	filtering other samples	#N/A
IBFM43-DX2BM-AMLBULK	32.249	30x	0.969412	0.965944	bulk	IBFM43	AML analysis	100
IBFM43-DX2BM-MSCBULK	27.3864	30x	0.973791	0.97058	bulk	IBFM43	filtering other samples	#N/A
IBFM33-DX2BM-AMLBULK	34.1006	30x	0.975167	0.972067	bulk	IBFM33	AML analysis	100
IBFM33-DX2BM-MSCBULK	33.2482	30x	0.975379	0.972195	bulk	IBFM33	filtering other samples	#N/A
IBFM9-DX2BM-AMLBULK	37.4035	30x	0.97002	0.966938	bulk	IBFM9	AML analysis	100
IBFM9-DX2BM-MSCBULK	29.0136	30x	0.969171	0.965908	bulk	IBFM9	filtering other samples	#N/A
IBFM16-DX2BM-MSCBULK	37.4725	30x	0.96982	0.966855	bulk	IBFM16	filtering other samples	#N/A
IBFM16-DX2BM-AMLBULK	35.9533	30x	0.969389	0.966355	bulk	IBFM16	AML analysis	80
IBFM7-DX2BM-AMLBULK	32.9284	30x	0.969417	0.966306	bulk	IBFM7	AML analysis	100
IBFM7-DX2BM-MSCBULK	31.4321	30x	0.968787	0.96536	bulk	IBFM7	filtering other samples	#N/A
IBFM1-DX2BM-MSCBULK	31.2265	30x	0.975137	0.972025	bulk	IBFM1	filtering other samples	#N/A
IBFM1-DX2BM-AMLBULK	37.232	30x	0.975742	0.972727	bulk	IBFM1	AML analysis	100
IBFM36-DX2BM-MSCBULK	31.1563	30x	0.969461	0.966406	bulk	IBFM36	filtering other samples	#N/A
IBFM36-DX2BM-AMLBULK	29.726	30x	0.969004	0.965848	bulk	IBFM36	AML analysis	100
IBFM2-DX2BM-AMLBULK	36.825	30x	0.975401	0.9725	bulk	IBFM2	AML analysis	100
IBFM2-DX2BM-MSCBULK	28.0593	30x	0.974069	0.970963	bulk	IBFM2	filtering other samples	#N/A
IBFM15-DX2BM-AMLBULK	32.404	30x	0.969462	0.966283	bulk	IBFM15	AML analysis	60
IBFM15-DX2BM-TCELLBULK	37.0841	30x	0.970058	0.966896	bulk	IBFM15	filtering other samples	#N/A
IBFM31-DX2BM-AMLBULK	35.3965	30x	0.975276	0.972176	bulk	IBFM31	AML analysis	100
IBFM31-DX2BM-MSCBULK	42.8508	30x	0.976378	0.973284	bulk	IBFM31	filtering other samples	#N/A
IBFM21-DX2BM-AMLBULK	30.157	30x	0.974976	0.971938	bulk	IBFM21	AML analysis	100
IBFM21-DX2BM-BCELLBULK	27.0771	30x	0.97465	0.971514	bulk	IBFM21	filtering other samples	#N/A
IBFM11-DX2BM-AMLBULK	34.342	30x	0.974851	0.972073	bulk	IBFM11	AML analysis	100
IBFM11-DX2BM-MSCBULK	33.8678	30x	0.974893	0.972136	bulk	IBFM11	filtering other samples	#N/A
IBFM37-DX2BM-MSCBULK	32.122	30x	0.969336	0.966399	bulk	IBFM37	filtering other samples	#N/A
IBFM37-DX2BM-AMLBULK	27.8106	30x	0.968545	0.965355	bulk	IBFM37	AML analysis	80
IBFM35-DX2BM-AMLBULK	28.9856	30x	0.974039	0.971101	bulk	IBFM35	AML analysis	100
IBFM35-DX2BM-MSCBULK	33.4268	30x	0.975162	0.972176	bulk	IBFM35	filtering other samples	#N/A
IBFM27-DX2BM-AMLBULK	37.823	30x	0.975272	0.97234	bulk	IBFM27	AML analysis	100
IBFM27-DX2BM-MSCBULK	41.5577	30x	0.975958	0.973033	bulk	IBFM27	filtering other samples	#N/A
IBFM42-DX2BM-MSCBULK	28.6345	30x	0.974384	0.971341	bulk	IBFM42	filtering other samples	#N/A
IBFM42-DX2BM-AMLBULK	28.4001	30x	0.97377	0.970703	bulk	IBFM42	AML analysis|phylogenetics	100
IBFM28-DX2BM-MSCBULK	33.286	30x	0.975137	0.972135	bulk	IBFM28	filtering other samples	#N/A
IBFM28-DX2BM-AMLBULK	36.24	30x	0.975157	0.972223	bulk	IBFM28	AML analysis	100
IBFM38-DX2BM-AMLBULK	32.9914	30x	0.975202	0.972134	bulk	IBFM38	AML analysis	100
IBFM38-DX2BM-MSCBULK	27.6152	30x	0.973628	0.97086	bulk	IBFM38	filtering other samples	#N/A
IBFM10-DX2BM-AMLBULK	35.3027	30x	0.975084	0.972237	bulk	IBFM10	AML analysis	100
IBFM10-DX2BM-MSCBULK	37.3143	30x	0.975423	0.972593	bulk	IBFM10	filtering other samples	#N/A
IBFM29-DX2BM-AMLBULK	29.8152	30x	0.969728	0.966411	bulk	IBFM29	AML analysis	100
IBFM29-DX2BM-MSCBULK	38.4928	30x	0.970812	0.967681	bulk	IBFM29	filtering other samples	#N/A
IBFM25-DX2BM-AMLBULK	36.3507	30x	0.975358	0.972295	bulk	IBFM25	AML analysis	100
IBFM25-DX2BM-MSCBULK	36.7883	30x	0.975444	0.972365	bulk	IBFM25	filtering other samples	#N/A
IBFM26-DX2BM-AMLBULK	36.9162	30x	0.975344	0.972377	bulk	IBFM26	AML analysis	100
IBFM26-DX2BM-TCELLBULK	37.4213	30x	0.975563	0.972543	bulk	IBFM26	filtering other samples	#N/A
IBFM3-DX2BM-MSCBULK	28.728	30x	0.969163	0.965856	bulk	IBFM3	filtering other samples	#N/A
IBFM3-DX2BM-AMLBULK	31.5682	30x	0.969427	0.966178	bulk	IBFM3	AML analysis	100
UPN017DX2AML	32.2132	30x	0.974945	0.97197	bulk	UPN017	AML analysis	100
UPN017DX2MSC	38.7593	30x	0.976024	0.973049	bulk	UPN017	filtering other samples	#N/A
UPN020DX2MSC	27.4032	30x	0.974192	0.971457	bulk	UPN020	filtering other samples	#N/A
UPN020DX2AML	27.7674	30x	0.973908	0.971189	bulk	UPN020	AML analysis	100
UPN003FUHSCMSCBULK	31.2361	30x	0.975019	0.972093	bulk	UPN003	filtering other samples	#N/A
UPN003DX2AML	29.9401	30x	0.974784	0.971814	bulk	UPN003	AML analysis	100
UPN022DX2MSC	24.5537	30x	0.968678	0.96565	bulk	UPN022	filtering other samples	#N/A
UPN022DX2AML	27.27	30x	0.968921	0.965707	bulk	UPN022	AML analysis	100
UPN009DX2MSC	26.4214	30x	0.974083	0.971138	bulk	UPN009	filtering other samples	#N/A
UPN009DX2AML	24.848	30x	0.973404	0.970511	bulk	UPN009	AML analysis	100
UPN011AMLMSCBULK	32.5254	30x	0.969843	0.966798	bulk	UPN011	filtering other samples	#N/A
UPN011DX2AML	27.7816	30x	0.969217	0.966067	bulk	UPN011	AML analysis	100
UPN001DX1MSCBULK	28.5431	30x	0.969473	0.966065	bulk	UPN001	filtering other samples	#N/A
UPN001DX2AML	28.0775	30x	0.969142	0.966119	bulk	UPN001	AML analysis	100
UPN018DX2AML	75.425	30x	0.977568	0.975026	bulk	UPN018	AML analysis	15
UPN018DX1HSC1N3	15.434	15x	0.962849	0.959842	clone	UPN018	filtering other samples	100
UPN018DX1HSC1H12	17.057	15x	0.966528	0.963879	clone	UPN018	filtering other samples	100
UPN018DX1ALL	29.721	15x	0.974341	0.97117	clone	UPN018	filtering other samples	100
UPN018DX1HSC1F3	18.7989	15x	0.968933	0.966165	clone	UPN018	filtering other samples	100
UPN014DX1ALL	32.9783	15x	0.974875	0.97176	clone	UPN014	filtering other samples	100
UPN014DX2HSC1G16	16.8204	15x	0.966281	0.963656	clone	UPN014	filtering other samples	100
UPN014DX2HSC1L15	16.0841	15x	0.964941	0.962272	clone	UPN014	filtering other samples	100
UPN014DX2HSC1H6	17.5343	15x	0.967562	0.964846	clone	UPN014	filtering other samples	100
UPN014DX2HSC1K12	18.4559	15x	0.968885	0.966179	clone	UPN014	filtering other samples	100
UPN014DX2HSC1O15	18.335	15x	0.9682	0.965283	clone	UPN014	filtering other samples	100
UPN014DX2HSC1N3	15.6952	15x	0.963808	0.961117	clone	UPN014	filtering other samples	100
UPN014DX2HSC1G3	19.1266	15x	0.969348	0.966635	clone	UPN014	filtering other samples	100
UPN014DX2HSC1J4	18.8824	15x	0.969211	0.966509	clone	UPN014	filtering other samples	100
UPN014DX2HSC1L14	16.4752	15x	0.965491	0.962578	clone	UPN014	filtering other samples	100
UPN014DX2HSC1E5	15.9959	15x	0.963997	0.961319	clone	UPN014	filtering other samples	100
UPN014DX2HSC1E14	18.2482	15x	0.968335	0.965729	clone	UPN014	filtering other samples	100
UPN014DX2HSC1H4	14.1938	15x	0.958707	0.955232	clone	UPN014	filtering other samples	100
UPN014DX2HSC1K8	18.4523	15x	0.968363	0.965297	clone	UPN014	filtering other samples	100
UPN014DX2HSC1N13	18.8936	15x	0.968833	0.965712	clone	UPN014	filtering other samples	100
UPN014DX2HSC1I13	17.2937	15x	0.966992	0.964376	clone	UPN014	filtering other samples	100
UPN014DX2HSC1J5	19.5803	15x	0.969164	0.965928	clone	UPN014	filtering other samples	100
UPN014DX2AML	31.1357	30x	0.974791	0.971867	bulk	UPN014	AML analysis	100
UPN014DX2MSC1	30.7556	30x	0.974827	0.971786	bulk	UPN014	filtering other samples	#N/A
UPN015DX2HSC2G2	20.589	15x	0.966867	0.964002	clone	UPN015	filtering other samples	100
UPN015DX2HSC1M18	15.0299	15x	0.96074	0.960328	clone	UPN015	filtering other samples	100
UPN015DX2HSC1G17	18.1513	15x	0.965331	0.962986	clone	UPN015	filtering other samples	100
UPN015DX2AML	29.367	30x	0.96891	0.965781	bulk	UPN015	AML analysis	100
UPN019DX2AML	31.9318	30x	0.975195	0.972261	bulk	UPN019	AML analysis	60
UPN019DX1MSC	29.5138	30x	0.974783	0.971807	bulk	UPN019	filtering other samples	#N/A
UPN016DX2MSC	26.4816	30x	0.968873	0.965712	bulk	UPN016	filtering other samples	#N/A
UPN016DX2AML	27.8328	30x	0.969129	0.965946	bulk	UPN016	AML analysis	100
UPN010DX2MSC	32.3624	30x	0.974913	0.972061	bulk	UPN010	filtering other samples	#N/A
UPN010DX2AML	31.4645	30x	0.974674	0.971839	bulk	UPN010	AML analysis	100
UPN013DX2MSC	27.0115	30x	0.973978	0.97109	bulk	UPN013	filtering other samples	#N/A
UPN013DX2AML	27.2624	30x	0.973972	0.970955	bulk	UPN013	AML analysis	100
UPN012DX2AML	32.2001	30x	0.97519	0.972165	bulk	UPN012	AML analysis	100
UPN012DX2MSC	32.6517	30x	0.97522	0.972246	bulk	UPN012	filtering other samples	#N/A
UPN023DX2AML	90.8724	30x	0.972616	0.970068	bulk	UPN023	AML analysis	22
UPN023DX1MSCB	32.7902	30x	0.969566	0.966633	bulk	UPN023	filtering other samples	#N/A
