# Supplementary material for: Selective pressures of platinum compounds shape the evolution of therapy-related myeloid neoplasms
Source: Nat Commun. 2024 Jul 17;15:6025. doi: 10.1038/s41467-024-50384-z (PMC11255340; doi:10.1038/s41467-024-50384-z)
Supplement: Supplementary file 7 — Supplementary Data 4 [file 41467_2024_50384_MOESM7_ESM.xlsx]

## Sheet: Blad1
Patient ID	First cancer (Diagnosis 1)				Therapy-related myeloid neoplasm (t-MN; Diagnosis 2)
	Inclusion in published treatment protocol	Name treatment protocol	Registration website trial	Publication treatment protocol	Inclusion in published treatment protocol	Name treatment protocol	Publication treatment protocol
IBFM01	Not available	ALL-BFM-2000	Not available	Not available	Not available	AML98	Creutzig U et al., Less Toxicity by Optimizing Chemotherapy, but Not by Addition of Granulocyte Colony-Stimulating Factor in Children and Adolescents With Acute Myeloid Leukemia: Results of AML-BFM 98. JCO 24, 4499-4506(2006). DOI:10.1200/JCO.2006.06.5037
IBFM02	Not available	ALL-BFM-2000	Not available	Not available	Not available	AML98	Creutzig U et al., Less Toxicity by Optimizing Chemotherapy, but Not by Addition of Granulocyte Colony-Stimulating Factor in Children and Adolescents With Acute Myeloid Leukemia: Results of AML-BFM 98. JCO 24, 4499-4506(2006). DOI:10.1200/JCO.2006.06.5037
IBFM03*	Not available	Not available	Not available	Not available	Not available	AML98	Creutzig U et al., Less Toxicity by Optimizing Chemotherapy, but Not by Addition of Granulocyte Colony-Stimulating Factor in Children and Adolescents With Acute Myeloid Leukemia: Results of AML-BFM 98. JCO 24, 4499-4506(2006). DOI:10.1200/JCO.2006.06.5037
IBFM07	Not available	ALL-BFM-92	Not available	Not available	Not available	AML04	Creutzig U et al., Randomized trial comparing liposomal daunorubicin with idarubicin as induction for pediatric acute myeloid leukemia: results from Study AML-BFM 2004. Blood. 2013 Jul 4;122(1):37-43. doi: 10.1182/blood-2013-02-484097.
IBFM09	Not available	AIEOP-ALL-BFM	Not available	Not available	Not available	AML04	Creutzig U et al., Randomized trial comparing liposomal daunorubicin with idarubicin as induction for pediatric acute myeloid leukemia: results from Study AML-BFM 2004. Blood. 2013 Jul 4;122(1):37-43. doi: 10.1182/blood-2013-02-484097.
IBFM10	Not available	Euro-Ewing 99	Not available	Not available	Not available	AML04	Creutzig U et al., Randomized trial comparing liposomal daunorubicin with idarubicin as induction for pediatric acute myeloid leukemia: results from Study AML-BFM 2004. Blood. 2013 Jul 4;122(1):37-43. doi: 10.1182/blood-2013-02-484097.
IBFM11*	Not available	Not available	Not available	Not available	Not available	AML04	Creutzig U et al., Randomized trial comparing liposomal daunorubicin with idarubicin as induction for pediatric acute myeloid leukemia: results from Study AML-BFM 2004. Blood. 2013 Jul 4;122(1):37-43. doi: 10.1182/blood-2013-02-484097.
IBFM14	Not available	Euro-Ewing 99	Not available	Not available	Not available	AML04	Creutzig U et al., Randomized trial comparing liposomal daunorubicin with idarubicin as induction for pediatric acute myeloid leukemia: results from Study AML-BFM 2004. Blood. 2013 Jul 4;122(1):37-43. doi: 10.1182/blood-2013-02-484097.
IBFM15	Not available	Individualized standard of care	Not available	Not available	Not available	AML04	Creutzig U et al., Randomized trial comparing liposomal daunorubicin with idarubicin as induction for pediatric acute myeloid leukemia: results from Study AML-BFM 2004. Blood. 2013 Jul 4;122(1):37-43. doi: 10.1182/blood-2013-02-484097.
IBFM16	Not available	NB2004	Not available	Not available	Not available	AML04	Creutzig U et al., Randomized trial comparing liposomal daunorubicin with idarubicin as induction for pediatric acute myeloid leukemia: results from Study AML-BFM 2004. Blood. 2013 Jul 4;122(1):37-43. doi: 10.1182/blood-2013-02-484097.
IBFM21	Not available	GPOH MET 97	Not available	Not available	Not available	AML04	Creutzig U et al., Randomized trial comparing liposomal daunorubicin with idarubicin as induction for pediatric acute myeloid leukemia: results from Study AML-BFM 2004. Blood. 2013 Jul 4;122(1):37-43. doi: 10.1182/blood-2013-02-484097.
IBFM22	Not available	SIOP-LGG-2004	Not available	Not available	Not available	AML04	Creutzig U et al., Randomized trial comparing liposomal daunorubicin with idarubicin as induction for pediatric acute myeloid leukemia: results from Study AML-BFM 2004. Blood. 2013 Jul 4;122(1):37-43. doi: 10.1182/blood-2013-02-484097.
IBFM25	Not available	SIOP-2001	Not available	Not available	Not available	AML04	Creutzig U et al., Randomized trial comparing liposomal daunorubicin with idarubicin as induction for pediatric acute myeloid leukemia: results from Study AML-BFM 2004. Blood. 2013 Jul 4;122(1):37-43. doi: 10.1182/blood-2013-02-484097.
IBFM26	Not available	Not applicable	Not available	Not available	Not available	AML04	Creutzig U et al., Randomized trial comparing liposomal daunorubicin with idarubicin as induction for pediatric acute myeloid leukemia: results from Study AML-BFM 2004. Blood. 2013 Jul 4;122(1):37-43. doi: 10.1182/blood-2013-02-484097.
IBFM27	Not available	EURO NET PHL	Not available	Not available	Not available	AML04	Creutzig U et al., Randomized trial comparing liposomal daunorubicin with idarubicin as induction for pediatric acute myeloid leukemia: results from Study AML-BFM 2004. Blood. 2013 Jul 4;122(1):37-43. doi: 10.1182/blood-2013-02-484097.
IBFM28*	Not available	Not available	Not available	Not available	Not available	AML04	Creutzig U et al., Randomized trial comparing liposomal daunorubicin with idarubicin as induction for pediatric acute myeloid leukemia: results from Study AML-BFM 2004. Blood. 2013 Jul 4;122(1):37-43. doi: 10.1182/blood-2013-02-484097.
IBFM29	Not available	EURO HIT HLH	Not available	Not available	Not available	AML04	Creutzig U et al., Randomized trial comparing liposomal daunorubicin with idarubicin as induction for pediatric acute myeloid leukemia: results from Study AML-BFM 2004. Blood. 2013 Jul 4;122(1):37-43. doi: 10.1182/blood-2013-02-484097.
IBFM31*	Not available	AIEOP BFM-ALL 2009	Not available	Not available	Not available	AMLR12	Not applicable
IBFM32*	Not available	AIEOP BFM-ALL 2009	Not available	Not available	Not available	AMLR12	Not applicable
IBFM33*	Not available	Ewing 2008	Not available	Not available	Not available	AMLR12	Not applicable
IBFM35*	Not available	Not applicable	Not available	Not available	Not available	AMLR12	Not applicable
IBFM36*	Not available	AIEOP BFM-ALL 2009	Not available	Not available	Not available	AMLR12	Not applicable
IBFM37*	Not available	NB 2017	Not available	Not available	Not available	AMLR12	Not applicable
IBFM38*	Not available	SIOP-2001	Not available	Not available	Not available	AMLR12	Not applicable
IBFM42*	Not available	EURAMOS-1/COSS	Not available	Not available	Not available	AMLR12	Not applicable
IBFM43*	Not available	AIEOP BFM-ALL 2009	Not available	Not available	Not available	AMLR12	Not applicable
IBFM67		EURAMOS-1 (= standard of care protocol)	Not applicable	Not applicable	No	Standard of care, followed by off label compassionate use	Not applicable
UPN001	no	individualized standard of care	Not applicable	Not applicable	No	individual best available treatment	Not applicable
UPN002	yes	DCOG ALL10 (=standard of care protocol)	Not applicable	Pieters R et al., Successful Therapy Reduction and Intensification for Childhood Acute Lymphoblastic Leukemia Based on Minimal Residual Disease Monitoring: Study ALL10 From the Dutch Childhood Oncology Group. JCO 34, 2591-2601(2016). DOI:10.1200/JCO.2015.64.6364	No	individual best available treatment	Not applicable
UPN003	yes	DCOG ALL10 (=standard of care protocol)	Not applicable	Pieters R et al., Successful Therapy Reduction and Intensification for Childhood Acute Lymphoblastic Leukemia Based on Minimal Residual Disease Monitoring: Study ALL10 From the Dutch Childhood Oncology Group. JCO 34, 2591-2601(2016). DOI:10.1200/JCO.2015.64.6364	No	individual best available treatment	Not applicable
UPN004	yes	DCOG ALL10 (=standard of care protocol)	Not applicable	Pieters R et al., Successful Therapy Reduction and Intensification for Childhood Acute Lymphoblastic Leukemia Based on Minimal Residual Disease Monitoring: Study ALL10 From the Dutch Childhood Oncology Group. JCO 34, 2591-2601(2016). DOI:10.1200/JCO.2015.64.6364	No	individual best available treatment	Not applicable
UPN005	yes	DCOG ALL10 (=standard of care protocol)	Not applicable	Pieters R et al., Successful Therapy Reduction and Intensification for Childhood Acute Lymphoblastic Leukemia Based on Minimal Residual Disease Monitoring: Study ALL10 From the Dutch Childhood Oncology Group. JCO 34, 2591-2601(2016). DOI:10.1200/JCO.2015.64.6364	No	individual best available treatment	Not applicable
UPN006	yes	DCOG ALL10 (=standard of care protocol)	Not applicable	Pieters R et al., Successful Therapy Reduction and Intensification for Childhood Acute Lymphoblastic Leukemia Based on Minimal Residual Disease Monitoring: Study ALL10 From the Dutch Childhood Oncology Group. JCO 34, 2591-2601(2016). DOI:10.1200/JCO.2015.64.6364	No	individual best available treatment	Not applicable
UPN007	yes	DCOG ALL10 (=standard of care protocol)	Not applicable	Pieters R et al., Successful Therapy Reduction and Intensification for Childhood Acute Lymphoblastic Leukemia Based on Minimal Residual Disease Monitoring: Study ALL10 From the Dutch Childhood Oncology Group. JCO 34, 2591-2601(2016). DOI:10.1200/JCO.2015.64.6364	No	individual best available treatment	Not applicable
UPN008	no	individualized standard of care	Not applicable	Not applicable	No	individual best available treatment	Not applicable
UPN009	no	individualized standard of care	Not applicable	Not applicable	No	individual best available treatment	Not applicable
UPN010	no	individualized standard of care	Not applicable	Not applicable	No	individual best available treatment	Not applicable
UPN011	no	individualized standard of care	Not applicable	Not applicable	No	individual best available treatment	Not applicable
UPN012	no	individualized standard of care	Not applicable	Not applicable	No	individual best available treatment	Not applicable
UPN013	no	individualized standard of care	Not applicable	Not applicable	No	individual best available treatment	Not applicable
UPN014	yes	DCOG ALL11	https://www.clinicaltrialsregister.eu/ctr-search/trial/2012-000067-25/NL	Pieters R et al., Improved Outcome for ALL by Prolonging Therapy for IKZF1 Deletion and Decreasing Therapy for Other Risk Groups. JCO 41, 4130-4142(2023). DOI:10.1200/JCO.22.02705.	No	individual best available treatment	Not applicable
UPN015	no	individualized standard of care	Not applicable	Not applicable	No	individual best available treatment	Not applicable
UPN016	no	individualized standard of care	Not applicable	Not applicable	No	individual best available treatment	Not applicable
UPN017	no	individualized standard of care	Not applicable	Not applicable	No	individual best available treatment	Not applicable
UPN018	yes	DCLSG ALL8 (=standard of care protocol)	Not applicable	Kamps WA et al., BFM-oriented treatment for children with acute lymphoblastic leukemia without cranial irradiation and treatment reduction for standard risk patients: results of DCLSG protocol ALL-8 (1991–1996). Leukemia. 2002; 16: 1099-1111	No	individual best available treatment	Not applicable
UPN019	no	individualized standard of care	Not applicable	Not applicable	No	individual best available treatment	Not applicable
UPN020	no	individualized standard of care	Not applicable	Not applicable	No	individual best available treatment	Not applicable
UPN022	no	individualized standard of care	Not applicable	Not applicable	No	individual best available treatment	Not applicable
UPN023	yes	DCOG ALL10 (=standard of care protocol)	Not applicable	Pieters R et al., Successful Therapy Reduction and Intensification for Childhood Acute Lymphoblastic Leukemia Based on Minimal Residual Disease Monitoring: Study ALL10 From the Dutch Childhood Oncology Group. JCO 34, 2591-2601(2016). DOI:10.1200/JCO.2015.64.6364	No	individual best available treatment	Not applicable
UPN024	no	individualized standard of care	Not applicable	Not applicable	No	individual best available treatment	Not applicable
UPN034	no	individualized standard of care	Not applicable	Not applicable	No	individual best available treatment	Not applicable
* These patients were not enrolled in ongoing clinical trials at the time of publication. These patients were part of historical cohorts where exact information on treatment regime was not available.
